# Supplementary material for: Molecular Alterations in Paired Epithelial Ovarian Tumors in Patients Treated with Neoadjuvant Chemotherapy
Source: Cancers (Basel). 2024 Oct 24;16(21):3580. doi: 10.3390/cancers16213580 (PMC11545381; doi:10.3390/cancers16213580)
Supplement: Supplementary file 1 [file cancers-16-03580-s001.zip]

Archive with 1 entries (1 files):
- cancers-3219908-supplementary.xlsx
