# Supplementary material for: Molecular Alterations in Paired Epithelial Ovarian Tumors in Patients Treated with Neoadjuvant Chemotherapy
Source: Cancers (Basel). 2024 Oct 24;16(21):3580. doi: 10.3390/cancers16213580 (PMC11545381; doi:10.3390/cancers16213580)
Supplement: Supplementary file 1 [file cancers-16-03580-s001.zip › cancers-3219908-supplementary.xlsx]

## Sheet: Table S1
Table S1: Gene included in the panel used for tumor molecular profiling
312 genes including all exon regions and available for detecting SNV / Indel / CNV
ABL1	ACVR1B	AKT1	AKT2	AKT3	ALK	APC	AR	ARAF	ARID1A
ARID1B	ARID2	ASXL1	ATM	ATR	ATRX	AURKA	AURKB	AXIN1	AXIN2
AXL	B2M	BAP1	BARD1	BCL2	BCL2L1	BCOR	BLM	BMPR1A	BRAF
BRCA1	BRCA2	BRD4	BRIP1	BTK	CARD11	CASP8	CBFB	CBL	CCND1
CCND2	CCND3	CCNE1	CD274	CDC73	CDH1	CDK12	CDK4	CDK6	CDK8
CDKN1A	CDKN1B	CDKN2A	CDKN2B	CDKN2C	CEBPA	CHEK1	CHEK2	CIC	CREBBP
CRKL	CSF1R	CTCF	CTNNA1	CTNNB1	CUL3	CYLD	DAXX	DDR1	DDR2
DICER1	DNMT3A	DOT1L	EGFR	EIF1AX	EMSY	EP300	EPAS1	EPCAM	EPHA2
EPHA3	EPHA5	EPHB1	EPHB6	ERBB2	ERBB3	ERBB4	ERCC1	ERCC3	ERCC4
ERCC5	ERG	ERRFI1	ESR1	EXT1	EXT2	EZH2	FAM123B	FAM175A	FANCA
FANCC	FANCD2	FANCE	FANCF	FANCG	FANCL	FANCM	FAS	FAT1	FAT2
FBXW7	FGF19	FGF3	FGF4	FGFR1	FGFR2	FGFR3	FGFR4	FH	FLCN
FLT1	FLT3	FLT4	FOXA1	FOXL2	FOXP1	FUBP1	GALNT12	GATA3	GNA11
GNAQ	GNAS	GRIN2A	GRM3	HDAC1	HGF	HNF1A	HOXB13	HRAS	IDH1
IDH2	IFNG	IFNGR1	IGF1R	IKBKE	IKZF1	IL7R	INPP4B	IRF2	IRS2
JAK1	JAK2	JAK3	JUN	KDM5A	KDM5C	KDM6A	KDR	KEAP1	KIT
KRAS	LRP1B	MAF	MAP2K1	MAP2K2	MAP2K4	MAP3K1	MAPK1	MAX	MCL1
MDM2	MDM4	MED12	MEF2B	MEN1	MET	MITF	MLH1	MLH3	MLL
MLL2	MLL3	MPL	MRE11A	MS4A1	MSH2	MSH3	MSH6	MST1R	MTOR
MUTYH	MYC	MYCL1	MYCN	MYD88	NBN	NCOR1	NF1	NF2	NFE2L2
NFKB1A	NKX2-1	NOTCH1	NOTCH2	NOTCH3	NPM1	NRAS	NSD1	NTHL1	NTRK1
NTRK2	NTRK3	PALB2	PARK2	PARP1	PAX5	PBRM1	PCK1	PDCD1	PDCD1LG2
PDGFRA	PDGFRB	PDK1	PIK3CA	PIK3CB	PIK3CG	PIK3R1	PIK3R2	PMS1	PMS2
POLD1	POLE	POT1	PPP2R1A	PRDM1	PRKAR1A	PTCH1	PTCH2	PTEN	PTPN11
PTPRD	RAC1	RAD50	RAD51	RAD51B	RAD51C	RAD51D	RAD52	RAD54L	RAF1
RARA	RB1	RBM10	RECQL	RECQL4	RET	RHOA	RICTOR	RINT1	RNF43
ROS1	RPTOR	RUNX1	SDHA	SDHAF2	SDHB	SDHC	SDHD	SERPINB3	SERPINB4
SETD2	SF3B1	SLX4	SMAD2	SMAD3	SMAD4	SMARCA4	SMARCB1	SMO	SOCS1
SOX2	SOX9	SPOP	SRC	STAG2	STAT3	STK11	SUFU	SYK	TBX3
TCF7L2	TERC	TET2	TGFBR2	TMEM127	TMPRSS2	TNFAIP3	TNFRSF14	TOP1	TOP2A
TP53	TSC1	TSC2	TSHR	U2AF1	VEGFA	VHL	WRN	WT1	XPO1
XRCC2	ZMAT3
38 genes including specific intron, promoter and fusion breakpoint regions and available for detecting gene rearrangement or fusion
ALK	BCL2L11	BRAF	BRCA1	BRD4	CD74	EGFR	EML4	ERG	ETV6
EZR	FGFR1	FGFR2	FGFR3	KIF5B	KIT	MAML2	MET	MSH2	MYC
MYCL1	NCOA4	NOTCH2	NTRK1	NTRK2	NTRK3	PDGFRA	RAF1	RET	ROS1
RSPO2	SDC4	SLC34A2	TERT	TFE3	TMPRSS2	TPM3	PMS2
709 genes including partial exon regions and available for detecting SNV / Indel
ABCA13	ABCB1	ABCC1	ABCC11	ABCC2	ABCG2	ABL2	ACACA	ACIN1	ACTB
ACTG1	ACTG2	ACVR2A	ACVRL1	ADAM29	ADAMTS5	ADCY1	AFF1	AFF2	AFF3
AHNAK	AKAP9	ALB	AMOT	ANGPT1	ANK3	ANKRD11	ANKRD30A	ANKRD30B	APEX1
APOBEC3B	ARAP3	ARFGEF1	ARFGEF2	ARHGAP29	ARHGAP35	ARID4B	ARID5B	ARNT	ASCL4
ASH1L	ASMTL	ASPM	ASTN1	ASXL2	ATIC	ATP11B	ATP12A	ATP1A1	ATP2B3
BAZ2B	BBC3	BBS9	BCAS1	BCL10	BCL11A	BCL11B	BCL2A1	BCL2L11	BCL3
BCL6	BCL9	BCORL1	BCR	BIRC3	BMPR2	BNC2	BPTF	BRD2	BRD3
BRSK1	BRWD1	BTLA	BUB1	C15orf23	C15orf55	C1QA	C1S	C3orf70	C7orf53
C8orf34	CACNA1E	CADM2	CALR	CAMTA1	CASP1	CASQ2	CBLB	CBR1	CBR3
CCDC168	CCNA1	CCNB3	CCT3	CCT5	CCT6B	CD22	CD33	CD5L	CD74
CDA	CDH11	CDH18	CDH23	CDK13	CHD1	CHD1L	CHD4	CHD6	CHD8
CHD9	CHFR	CHI3L1	CHN1	CIITA	CLDN18	CLP1	CLSPN	CLTC	CNOT3
CNOT4	CNTN1	CNTN5	CNTNAP1	CNTNAP5	COL1A1	COL2A1	COL5A1	COL5A2	COL5A3
COPS2	CPS1	CRIPAK	CRLF2	CRNKL1	CRTC1	CSF1	CSF3R	CSMD1	CSMD3
CSNK1A1	CSNK1G3	CTLA4	CTNNA2	CTNND1	CUX1	CXCR4	CYBA	CYP19A1	CYP1A1
CYP1B1	CYP2A13	CYP2C8	CYP2D6	CYP3A4	CYP3A5	DCC	DDX3X	DDX5	DEK
DHX35	DHX9	DIAPH1	DIS3L2	DLC1	DMD	DNAH6	DNAJB1	DNM2	DNMT1
DNMT3B	DOCK2	DOCK7	DPYD	DRGX	DTX1	DUSP22	DYSF	E2F3	EBF1
ECT2L	EED	EEF1A1	EGFL7	EGR3	EIF2AK3	EIF2C3	EIF3A	EIF4A2	EIF4G3
ELAC2	ELF1	ELF3	ELMO1	ELN	EME2	EMID2	EML4	EPC1	EPHA1
EPHA4	EPHA7	EPHB2	EPHB4	EPOR	EPPK1	EPS15	ERBB2IP	ERCC2	ESR2
ETS1	ETV1	ETV5	ETV6	EWSR1	EZR	F8	FAM131B	FAM135B	FAM157B
FAM46C	FAM5C	FAP	FASLG	FAT3	FAT4	FCGR1A	FCGR2A	FCGR2B	FCGR3A
FCRL4	FGF10	FGF12	FGF14	FGF23	FGF6	FLG	FLI1	FLNC	FMN2
FN1	FNDC4	FOXA2	FOXO1	FOXO3	FOXQ1	FRMPD4	FUS	FXR1	FYN
FZD1	G3BP1	G3BP2	GAB2	GABRA6	GATA1	GATA2	GFRAL	GIGYF1	GKN2
GLB1L3	GLI1	GLI2	GLI3	GMPS	GNA13	GNG2	GPC3	GPR124	GPS2
GPX1	GRB7	GSK3B	GSTM5	GSTP1	GUSB	H3F3A	H3F3B	H3F3C	HCLS1
HCN1	HDAC4	HDAC9	HECW1	HEY1	HIST1H1C	HIST1H1D	HIST1H1E	HIST1H2AC	HIST1H2AG
HIST1H2AL	HIST1H2AM	HIST1H2BC	HIST1H2BD	HIST1H2BJ	HIST1H2BK	HIST1H2BO	HIST1H3B	HIST1H3C	HIST1H3D
HIST1H3F	HIST1H3G	HIST1H3H	HIST1H3I	HIST1H4I	HIST3H3	HLA-A	HLA-B	HLA-C	HLF
HMCN1	HNF1B	HNRPDL	HOXA11	HOXA13	HOXA3	HOXA9	HOXC13	HOXD11	HOXD13
HSD3B1	HSP90AA1	HSP90AB1	HSPA8	HSPD1	HSPH1	ICK	ICOSLG	ID3	IFITM3
IGF1	IGF2	IGF2R	IGLL5	IKZF2	IKZF3	IL10	IL1RAPL1	IL21R	IL6
IL6ST	IMPG1	ING1	INHBA	INPP4A	INPPL1	INSR	IRF4	IRF6	IRS1
ITGB3	ITK	ITSN1	JARID2	KALRN	KAT6A	KAT6B	KCNJ5	KCNQ2	KDM2B
KEL	KIF5B	KLF4	KLHL6	KLK1	KRTAP5-5	L3MBTL1	LAMA2	LATS1	LATS2
LCP1	LEF1	LGALS8	LIFR	LPHN2	LPP	LRP2	LRP4	LRP5	LRP6
LRRC7	LRRK2	LYN	LZTS1	MACF1	MAD1L1	MAGI2	MAML2	MAML3	MAP3K13
MAPK3	MCC	MCM3	MDC1	MECOM	MEF2C	MGA	MIB1	MIOS	MKL1
MLL4	MLLT3	MMP11	MMP2	MN1	MNDA	MNX1	MSH4	MSN	MSR1
MTHFR	MTRR	MUC5B	MYH11	MYH14	MYH9	MYO3A	MYOD1	NAP1L1	NAV3
NCAM2	NCF2	NCF4	NCK1	NCOA3	NCOA4	NCOR2	NCSTN	NDUFA13	NFATC4
NFE2L3	NKX3-1	NLRC3	NOD1	NOS3	NOTCH4	NQO1	NR1I2	NR2F2	NR4A2
NRG1	NRP2	NRXN1	NTM	NUMA1	NUP107	NUP210	NUP93	NUP98	OBSCN
OGDH	OMD	OPCML	OR11G2	OR2T4	OR4A15	OR4C6	OR5L2	OR6F1	P2RY8
P4HB	PABPC1	PABPC3	PAG1	PAK1	PAK3	PASK	PAX3	PAX7	PC
PCDH18	PCSK6	PCSK7	PDCD11	PDE4DIP	PDGFB	PDILT	PER1	PGR	PHF1
PHF6	PIK3C2A	PIK3C2B	PIK3C2G	PIK3C3	PIM1	PKD1L2	PKHD1	PLAG1	PLCB1
PLCG1	PLCG2	PLK1	PLXNA1	PLXNB2	PNRC1	POLQ	POM121	POM121L12	POU2AF1
PPM1D	PPP1R17	PPP6C	PRDM16	PREX2	PRF1	PRKAA1	PRKCB	PRKCI	PRKDC
PRRX1	PRX	PSG2	PSIP1	PSMB1	PSMB5	PTGS1	PTGS2	PTPN13	PTPN2
PTPRB	PTPRK	PTPRO	PTPRS	PTPRT	PTPRU	RAB35	RAC2	RAD21	RAD54B
RANBP2	RASA1	RASGRP1	RBL1	REL	RELN	RFC1	RGS3	RHEB	RHOH
RHOT1	RIT1	RNASEL	ROBO1	ROBO2	ROBO3	ROCK1	RPGR	RPS6KB1	RPS6KB2
RSPO2	RSPO3	RUNX1T1	RUNX2	RXRA	RYR1	RYR2	SBDS	SCUBE2	SDC4
SEC31A	SEMA3A	SEMA3E	SEMA6A	SERPINA7	SETBP1	SETDB1	SF1	SF3A1	SFPQ
SGCZ	SGK1	SH2B3	SH2D1A	SH3PXD2A	SHH	SI	SIN3A	SLC16A1	SLC1A2
SLC22A16	SLC22A18	SLC22A2	SLC22A3	SLC34A2	SLCO1B3	SLIT1	SLIT2	SMARCD1	SMARCE1
SMC1A	SMC1B	SNCAIP	SNTG1	SNX29	SOD2	SOS1	SOX10	SOX17	SPEN
SPRR3	SPSB4	SPTA1	SRD5A2	SRGAP1	SRGAP3	SRSF2	SRSF7	STAG1	STAT1
SUCLG1	SUCLG2	SULT1A1	SUZ12	SVEP1	SYNCRIP	SYNE1	TAF1	TAF15	TAF1L
TAL1	TBL1XR1	TBX15	TBX22	TCEB1	TCF12	TCF3	TCF4	TCL1A	TEC
TENM3	TERT	TET1	TFDP1	TFDP2	TFE3	TGFBR1	THBS2	TJP1	TLE1
TLL2	TLR4	TLX3	TMEM132D	TNFSF11	TNN	TP53BP1	TP63	TP73	TPM3
TPR	TRAF2	TRAF7	TRIM24	TRIM58	TRIO	TRPC5	TRRAP	TSHZ2	TSHZ3
TTF1	TUBA3C	TUBB3	TUSC3	TXNIP	TYMS	TYR	UBE2D2	UBR5	UGT1A1
UMPS	UPF3B	USH2A	USP6	USP8	VEZF1	VIM	VTCN1	WASF3	WDR90
WDTC1	WHSC1	WHSC1L1	WIPF1	WNK1	WNT5A	WSCD2	WWOX	WWP1	WWP2
XIAP	XPC	XRCC1	XRCC3	YAP1	YY1AP1	ZBTB16	ZC3H11A	ZFHX3	ZFP36L1
ZFP36L2	ZFPM2	ZIC3	ZNF217	ZNF384	ZNF521	ZNF638	ZNF750	ZNF804B

## Sheet: Table S2
TCC PRE	CRS	RESULT REDI SCORE PRE	PRIME PRE	RESULT BRCA PRE	TCC POST	RESULT REDISCORE POST	PRIME POST	RESULT BRCA POST	gBRCA1/2	HRD	DATE OF BIOPSY	STAGE	CYCLES	ADJUVANT	chemotherapy	BEVA	PARPi	PFS MONTHS	OS	pre sTILs %	post sTILs %	pre iTILs %	post iTILs %
0.65	0.01	FAIL		FAIL	0.7	63.5		NM_007294.4(BRCA1):c.4675+1G>A VAF 33%												40	80	1	3
0.4	0.03	78.5	nl																	70	1	1	5
0.3	0.02	44.5	NM_000546.5 (TP53) EX5, c.396G>C, (p.K132N), VAF 24.7%	nl	30%		nl	2	NEG	NEG	2020-10-30	III	3	YES	TAXOL/CARBO	NO	YES	NR	NR	3	70	1	2
no cancer tissue	1				0.6	33	nl		NEG	ND	2019-10-15	III	3	YES	TAXOL/CARBO	YES	NO	10		NA	70	NA	1
70%	3	53		BRCA1, exon 10, c.2740G>T, p.Glu914Ter VAF 63%	10%	0		nl	UKNOWN	UKNOWN	2020-11-02	IIIB	4	YES	TAXOL/CARBO	YES	YES NIRA	15	NR	20	1	NE	NE
70%	1	19	NM_000546.5 (TP53) EX6, c.566_592del, (p.A189_V197del), VAF 12.9% NM_000267.3 (NF1) EX17, c.1884C>A, (p.Y628*), VAF 40.8%	nl	0.4	13	NM_000546.5 (TP53) EX6, c.566_592del, (p.A189_V197del), VAF 6.2%	nl	NEG	ND	2020-07-27	III	3	YES	TAXOL/CARBO	NO	NO	4	13	5	5	1	3
65%	3		9	nl	0.2	0		nl	NEG	ND	2017-09-18	III	4	YES	TAXOL/CARBO	NO	NO	13	35	80	60	2	0
85%	3	71.5	NM_033360.2 (KRAS) EX2, c.35G>A, (p.G12D), VAF 31.9%	NM_007294.4(BRCA1) exon 22, c. 5431C>T, p.Gln1811Ter VAF 72%	0.4	72	NM_033360.2 (KRAS) EX2, c.35G>A, (p.G12D), VAF 11.2%	NM_007294.4(BRCA1)exon 22, c. 5431C>T, p.Gln1811Ter VAF 65%	MUT	ND	2017-04-08	III	4	YES	TAXOL/CARBO	YES	NO	29	NR	40	20	1	2
65%	2	65	NM_007294.3 (BRCA1) EX10, c.2389_2390delGA, (p.E797Tfs*3), VAF 88.9% NM_000546.5 (TP53) IVS5, c.559+1G>A, VAF 82.7% NR_001566.1 TERC copy number gain (8.6)		0.7	61		NM_007294.4(BRCA1) exon 10, c.2389_2390delGA, p.Glu797ThrfsTer3, VAF 79%	UKNOWN	UKNOWN	2020-07-15	IIIB	1900-01-07	YES	TAXOL/CARBO	NO	YES NIRA	27	NR	5	15	2	2
70%	1	26	NM_007294.3 (BRCA1) EX10, c.2630delA, (p.N877Mfs*16), VAF 12.4% NM_000546.5 (TP53) EX6, c.568_572del, (p.P190Sfs*17), VAF 11.2% NM_004064.3 CDKN1B copy number gain (4.4) NM_021960.4 MCL1 copy number gain (4.2)	BRCA1, exon 10, c.2630del, p.Asn877MetfsTer15 VAF 8%	0.7	42	NM_007294.3 (BRCA1) EX10, c.2630delA, (p.N877Mfs*16), VAF 12.7% NM_000546.5 (TP53) EX6, c.568_572del, (p.P190Sfs*17), VAF 21.4%	BRCA1, exon 10, c.2630del, p.Asn877MetfsTer16 VAF 22%	MUT	82		IIIC	6	NO	NO	NO	YES	NR	NR	10	10	2	2
25%	1	2	NM_033360.2 (KRAS) EX3, c.183A>C, (p.Q61H), VAF 13.4% NM_006218.2 (PIK3CA) EX8, c.1258T>C, (p.C420R), VAF 9.4% NM_002467.4 MYC copy number gain (4.6	nl	30%	37	NM_000546.5 (TP53) EX8, c.820G>T, (p.V274F), VAF 21.7% NM_001238.2 CCNE1 copy number gain (5.8)	nl	ND	NEG	2021-01-02	III	4	YES	TAXOL/CARBO	NO	NO	4	14	20	40	NA	1
0.25	0.01	33		nl	0.25	8		nl	NEG	10	2021-04-12	IV	6	YES	TAXOL/CARBO	NO	YES	NR	NR	20	40	2	3
0.4	0.02	27		nl	0.3	16		nl	NEG	ND	2015-03-26	III	3	YES	TAXOL/CARBO	YES	NO	10	NR	1	1	1	1
0.2	0.01		33	nl	0.2	23		nl	MUT	56										5	80	1	5
0.25	0.01	40		nl	0.08	4	nl	STABLE	NEG	NEG	2021-12-02	IIIC	3	YES	TAXOL/CARBO	YES	NO	5	NR	10	2	1	1
0.8	0.02	31.5	NM_006218.2	PIK3CA copy number gain (4.4)	0.8	36.5		nl												1	5	1	2
0.6	0.01	54		NM_007294.4 BRCA1 exon 10: c.2532delC, (p.Ser844ArgfsTer2), VAF: 60,2%	0.5	49		NM_007294.4 BRCA1 exon 10: c.2532delC, (p.Ser844ArgfsTer2), VAF: 30,9%												5	15	1	2
0.6	0.01	58	NM_000546.5(TP53)EX5, c.396G, (p.K132N), VAF 29.3% NM_000142.4(FGFR3)ex12,C1618A>C,(p.N540H), VAF23.4% NM_002691.3 POLD1 copy number gain (4.7)	nl	0.4	34	NM_000546.5(TP53)EX5, c.396G>C,(p.K132N),VAF 23.7% NM_000142.4(FGFR3)EX12,c.1618A>C, (p.N540H),VAF19.3%	nl (95% coverage)	NEG	44		IIIC	3	YES	TAXOL/CARBONO		YES	NR	NR	40	50	1	1
0.25	0.01	31		nl	0.6	22		nl												50	70	2	2
0.3	0.03	73		BRCA2, exon 11, c.6833_6837delTCTTA, ( p.Ile2278SerfsTer13), VAF: 31%	0.3	73		BRCA2, exon 11, c.6833_6837delTCTTA, ( p.Ile2278SerfsTer13), VAF: 31%												5	80	1	3
0.4	0.02	53		nl	0.2	4														30	60	3	5
0.4	0.02	27		nl	0.3	16		nl	NEG	ND	2015-03-26	III	3	YES	TAXOL/CARBO	YES	NO	10	NR	60	90	2	10
0.6	0.02	20	NM_002168.2 IDH2 copy number gain (4.2)	NM_000321.2 RB1 copy number loss (0.2)	0.3	0		nl												10	30	1	2
40%	1	63	NM_002228.3 JUN copy number gain (4.4)		0.25	67		nl												5	6	1	1
0.6	0.01	58		nl (95% coverage)	0.7	60		nl												40	60	5	10
30%	2	36	NM_000546.5 (TP53) EX6, c.643A>C, (p.S215R), VAF 28%	nl	0.25	5	NM_000546.5 (TP53) EX6, c.643A>C, (p.S215R), VAF 28%	nl												40	40	2	5
25%	2	19	NM_000875.3 IGF1R copy number gain (5.6) NM_003106.3 SOX2 copy number gain (5.2) NM_021960.4 MCL1 copy number gain (5.0)		0.5	29		nl												50	40	1	3
30%	3	45		nl	0.2	16		nl												15	5	1	1
30%	2	29		nl	0.2	0		nl												20	50	1	10
60%	2	49.5	NM_138578.1 BCL2L1 copy number gain (4.6) NM_001954.4 DDR1 copy number gain (4.6) NM_020529.2 NFKBIA copy number gain (4.6)		0.3	3		nl												5	60	1	1
0.65	0.01	59		nl	0.05	0		nl	MUT	YES	2019-11-25	IIIB	4	YES	TAXOL/CARBO	YES	YES	NR	NR	80	80	1	2
	1	FAIL		nl	0.4	7		nl												40	80	1	1
70%	2	47.5		nl	0.2	3		nl	NEG	NEG	2021-06-25	IIIC	4	YES	TAXOL/CARBO	NO	YES NIRA	NR	NR	90	90	10	10
5%	3	0		nl	70%	60.5		nl	NEG	68	2020-09-21	III	3	YES	TAXOL/CARBO			30	NR	30	10	2	2
0.6	0.03	28	NM_002467.4 MYC copy number gain (8.2) NM_000127.2 EXT1 copy number gain (7.4)		0.5	10.5		nl	NEG	NEG										30	60	2	2
